# Supplementary material for: Extensive Copy Number Variation Explains Genome Size Variation in the Unicellular Zygnematophycean Alga, Closterium peracerosum–strigosum–littorale Complex
Source: Genome Biol Evol. 2023 Jun 22;15(8):evad115. doi: 10.1093/gbe/evad115 (PMC10407611; doi:10.1093/gbe/evad115)
Supplement: evad115_Supplementary_Data [file evad115_supplementary_data.zip]

Archive with 2 entries (2 files):
- Tsuchimatsu_Revised_Supplementary_Tables.xlsx
- Tsuchimatsu_Revised_Supplementary_Materials.pdf
