# Supplementary material for: Extensive Copy Number Variation Explains Genome Size Variation in the Unicellular Zygnematophycean Alga, Closterium peracerosum–strigosum–littorale Complex
Source: Genome Biol Evol. 2023 Jun 22;15(8):evad115. doi: 10.1093/gbe/evad115 (PMC10407611; doi:10.1093/gbe/evad115)
Supplement: evad115_Supplementary_Data [file evad115_supplementary_data.zip › Tsuchimatsu_Revised_Supplementary_Tables.xlsx]

## Sheet: Index
Index of supplementary tables
Table S1	List of strains analyzed in this study
Table S2	Summary statistics for long-read sequencing
Table S3	Summary of estimated genome sizes in k-mer analysis
Table S4	List of the genome size of F1 lines between NIES-64 and NIES-65 by flow cytometry
Table S5	Summary of repeat sequences in the genomes analyzed by RepeatMasker
Table S6	Clarification of the origins of duplicated genes found in the NIES-4550 strain (Of 989 OGs)
Table S7	Clarification of the origins of duplicated genes found in the group II-A, the group II-B, and the NIES-4552 strain (Of 246 OGs)
Table S8	Summary of RNA sequencing dataset
Table S9	GO enrichment analysis of dosage-compensated genes of the L stage between NIES-64 and NIES-65
Table S10	GO enrichment analysis of dosage-compensated genes of the D stage between NIES-64 and NIES-65
Table S11	GO enrichment analysis of dosage-compensated genes of the M stage between NIES-64 and NIES-65
Table S12	GO enrichment analysis of dosage-compensated genes of the C8h stage between NIES-64 and NIES-65
Table S13	GO enrichment analysis of dosage-compensated genes of the C24h stage between NIES-64 and NIES-65
Table S14	GO enrichment analysis of genes without CNV between NIES-64 and NIES-65
Table S15	Clarification of the expression patterns of each OG shared between NIES-64 and NIES-65
Table S16	Summary of DNA sequencing dataset
Table S17	List of primers used for the recombination analysis

## Sheet: S1
Table S1. List of strains analyzed in this study
Name	Mating group	Mating type	Location	Latitude, Longitude	Short read sequencing	Long read sequencing	Reference
NIES-4552		homothallic	Hofu, Yamaguchi, Japan	34.048278, 131.516250	✓	✓	NIES Collection
NIES-2666		homothallic	Kodama, Saitama, Japan	36.2692, 139.1331	✓		NIES Collection
NIES-4583		homothallic	Nagano, Nagano, Japan	36.496533, 137.962300	✓		NIES Collection
NIES-53	II-A	mt+	Katsutadai, Ibaraki, Japan	unknown	✓	✓	Watanabe and Ichimura 1978**
NIES-54	II-A	mt-	Katsutadai, Ibaraki, Japan	unknown	✓	✓	Watanabe and Ichimura 1978**
NIES-59	II-A	mt+	Mito, Ibaraki, Japan	36.370525, 140.435609	✓		NIES Collection
NIES-58	II-A	mt-	Mito, Ibaraki, Japan	35.315567, 139.161600	✓		NIES Collection
NIES-4584	II-A	mt-	Odawara, Kanagawa, Japan	35.315567, 139.161600	✓		NIES Collection
NIES-62	II-A	mt+	Katsutadai, Ibaraki, Japan	unknown	✓		Watanabe and Ichimura 1978**
NIES-63	II-A	mt-	Katsutadai, Ibaraki, Japan	unknown	✓		Watanabe and Ichimura 1978**
NIES-4550		homothallic	Nagano, Nagano, Japan	36.495278, 137.964083	✓	✓	NIES Collection
NIES-4551		homothallic	Izumo, Shimane, Japan	35.451700, 132.809683	✓		NIES Collection
NIES-4581	II-B	mt+	Bratislava-Devin, Slovakia	48.178222, 17.075361	✓		NIES Collection
NIES-4582	II-B	mt-	Bratislava-Devin, Slovakia	48.178222, 17.075361	✓		NIES Collection
NIES-65	II-B	mt+	Tamatsukuri, Ibaraki, Japan	36.0428477398,140.373233439	✓	✓	NIES Collection
NIES-64	II-B	mt-	Tamatsukuri, Ibaraki, Japan	36.0428477398,140.373233439	✓	✓	NIES Collection
NIES-4548		homothallic	Nae, Hokkaido, Japan	43.397583, 141.843733	✓		NIES Collection
NIES-261	II-C	mt+	Katsutadai, Ibaraki, Japan	unknown	✓		Watanabe and Ichimura 1978**
NIES-4321	II-C	mt-	Inzai, Chiba, Japan	35.741717, 140.202283	✓		NIES Collection
NIES-68	l-E*	mt-	Damchan, Nepal	unknown	✓		NIES Collection; Kanda et al. 2017***
NIES-4320	G	mt+	Shizuoka, Shizuoka, Japan	35.015750 , 138.402806	✓		NIES Collection
NIES-4319	G	mt-	Shizuoka, Shizuoka, Japan	35.015750 , 138.402806	✓		NIES Collection
*Mating group I-E is denoted by IB in the National Institute for Environmental Studies.
**Watanabe MM, Ichimura T. 1978. Biosystematic studies of the Closterium peracerosum-strigosum-littorale complex III. Bot. Mag. Tokyo 91:11–24.
***Kanda N, Ichikawa M, Ono A, Toyoda A, Fujiyama A, Abe J, Tsuchikane Y, Nishiyama T, Sekimoto H. 2017. CRISPR/Cas9-based knockouts reveal that CpRLP1 is a negative regulator of the sex pheromone PR-IP in the Closterium peracerosum-strigosum-littorale complex. Sci. Rep. 7:1–9.

## Sheet: S2
Table S2. Summary statistics for long-read sequencing
	NIES-4552	NIES-4550	NIES-64	NIES-65	NIES-53	NIES-54
Mating group	-	-	ll-B	ll-B	ll-A	ll-A
Mating type	homothallic	homothallic	mt－	mt+	mt+	mt－
Total length	438 Mb	975 Mb	703 Mb	876 Mb	667 Mb	691 Mb
N50	952 kb	2,838 kb	728 kb	1,233 kb	51 kb	40 kb
N90	219 kb	579 kb	80 kb	126 kb	1032 bp	931 bp
Number of contigs	979	1247	3233	2698	259436	293745
GC level	0.5674	0.5709	0.5756	0.5709	0.56	0.56
Proportion of repeat sequences	0.4717	0.5372	0.6439	0.6264	0.545	0.531
Detected proteins of BUSCOs for eukaryota [Complete, Fragmented]	94.6% [82.8%, 11.8%]	96.8% [88.2%, 8.6%]	90.2% [78.4%, 11.8%]	91.4% [80.8%, 10.6%]	85.1% [63.5%, 21.6%]	85.4% [61.9%, 23.5%]
Detected proteins of BUSCOs for viridiplantae [Complete, Fragmented]	90.8% [83.1%, 7.7%]	93.8% [89.8%, 4.0%]	92.1% [85.4%, 6.7%]	91.8% [85.8%, 6.0%]	85.0% [69.7%, 15.3%]	85.6% [69.3%, 16.3%]

## Sheet: S3
Table S3. Summary of estimated genome sizes in k-mer analysis
Strain	The first peak of the k-mer occurrences (Xb)	k-mer of mitochondria (Xm)	k-mer of plastid (Xp)	Estimated size of mitochondrial genome [bp] (M)	Estimated size of plastid genome [bp] (P)	Estimated genome size based on k-mer without a upper limit [Mb] (G)	Estimated size of nuclear genome [Mb] (G－M×(Xm/Xb)－P×(Xp/Xb))	Estimated size of nuclear genome [Mb] upper limit = 20 × Xb
NIES-4552	9	1585	7585.78	170722	149152	609.639	453.858	330.833
NIES-2666	9	1995	7943.28	164159	149122	628.189	460.188	331.232
NIES-4583	9	1413	10000	126479	149124	686.747	501.197	331.599
NIES-53	10	1000	6310	138685	149986	774.174	665.664	349.772
NIES-54	10	1259	7079	141390	149985	799.232	675.256	357.83
NIES-59	40	3981	35481	139314	149985	840.107	693.201	469.444
NIES-58	34	4365	25119	139302	149986	814.699	686.006	575.918
NIES-4584	9	1622	7586	138655	150004	867.327	715.901	359.918
NIES-62	7	933	6607	105799	149985	929.431	773.765	386.275
NIES-63	9	1000	6310	138701	149985	845.337	724.77	372.599
NIES-4550	67	17378	58884	165437	146412	1359.43	1187.85	974.406
NIES-4551	5	1585	7943.28	159276	139599	1460.33	1188.06	729.1
NIES-4581	8	631	7244	100541	146963	898.937	757.932	405.441
NIES-4582	6	1000	14125	158810	146954	1126.66	754.242	395.812
NIES-65	27	6309	25118	126404	146947	1103.46	937.218	458.853
NIES-64	6	3548	8512	158818	146948	1159.61	857.224	425.166
NIES-4548	8	1995	11220	136879	153988	998.502	748.4	465.819
NIES-261	6	3981	15848.9	98950	151095	1427.45	962.677	481.283
NIES-4321	8	3162	19952	113844	151088	1069.67	647.863	482.268
NIES-68	11	2291	13186	193473	156028	704.062	476.731	319.601
NIES-4320	7	1778	15848.9	158553	158119	1220.68	822.401	533.153
NIES-4319	7	1995	12589.2	123740	158107	1069.85	750.237	484.27

## Sheet: S4
Table S4. List of the genome size of F1 lines between NIES-64 and NIES-65 by flow cytometry
Measuring date	Isolation date	Strain	Genome size by flow cytometry [Mb]	Figs
2022-01-19	2021-06-10	B4_3	1131	fig.3
2022-01-19	2021-06-10	B4_3	1167	fig.3
2022-03-28	2021-06-10	B4_3	1264	fig.3
2022-03-28	2021-06-10	B4_3	1225	fig.3
2022-03-28	2021-06-10	B4_3	1249	fig.3
2022-01-19	2021-06-10	B6_2	1136	fig.3
2022-01-19	2021-06-10	B6_2	1147	fig.3
2022-04-01	2021-06-10	B6_2	1208	fig.3
2022-04-01	2021-06-10	B6_2	1172	fig.3
2021-12-03	2021-06-10	B10_1	1166	fig.3
2022-02-10	2021-06-10	B10_1	1149	fig.3
2022-02-10	2021-06-10	B10_1	1169	fig.3
2022-02-10	2021-06-10	B10_1	1124	fig.3
2022-02-10	2021-06-10	B10_1	1123	fig.3
2022-03-28	2021-06-10	B10_1	1215	fig.3
2022-03-28	2021-06-10	B10_1	1221	fig.3
2021-12-03	2021-06-10	B11_1	1175	fig.3
2022-01-19	2021-06-10	B11_1	1168	fig.3
2022-01-19	2021-06-10	B11_1	1177	fig.3
2022-03-28	2021-06-10	B11_1	1233	fig.3
2022-03-28	2021-06-10	B11_1	1236	fig.3
2021-12-03	2021-06-10	B15_1	1183	fig.3
2022-02-10	2021-06-10	B15_1	1154	fig.3
2022-02-10	2021-06-10	B15_1	1142	fig.3
2021-12-03	2021-06-10	B16_3	1143	fig.3
2022-02-10	2021-06-10	B16_3	1115	fig.3
2022-02-10	2021-06-10	B16_3	1113	fig.3
2022-02-10	2021-06-10	B16_3	1131	fig.3
2022-02-10	2021-06-10	B16_3	1128	fig.3
2021-12-03	2021-06-10	B17_1	1205	fig.3
2022-02-10	2021-06-10	B17_1	1207	fig.3
2022-02-10	2021-06-10	B17_1	1206	fig.3
2022-03-28	2021-06-10	B17_1	1250	fig.3
2022-03-28	2021-06-10	B17_1	1272	fig.3
2022-02-10	2021-06-10	B18_2	1111	fig.3
2022-02-10	2021-06-10	B18_2	1128	fig.3
2022-03-28	2021-06-10	B18_2	1233	fig.3
2022-03-28	2021-06-10	B18_2	1262	fig.3
2022-01-06	2021-06-10	B21_1	1170	fig. S2
2022-01-06	2021-06-23	B30_1	1123	fig. S2
2022-01-06	2021-06-23	B30_2	1122	fig.3, fig. S2
2022-01-19	2021-06-23	B30_2	1092	fig.3
2022-04-01	2021-06-23	B30_2	1173	fig.3
2022-04-01	2021-06-23	B30_2	1145	fig.3
2022-01-06	2021-06-23	B30_3	1146	fig. S2
2022-01-06	2021-06-23	B34_1	1199	fig. S2
2022-01-06	2021-06-23	B35_1	1102	fig. S2
2022-01-06	2021-06-23	B35_1	1105	fig. S2
2022-01-06	2021-06-23	B35_2	1119	fig. S2
2022-01-06	2021-06-23	B39_1	1185	fig. S2
2022-01-06	2021-06-23	B40_1	1119	fig. S2
2022-01-06	2021-06-23	B40_2	1172	fig.3, fig. S2
2022-03-28	2021-06-23	B40_2	1210	fig.3
2022-03-28	2021-06-23	B40_2	1202	fig.3
2022-04-01	2021-06-23	B40_2	1181	fig.3
2022-04-01	2021-06-23	B40_2	1187	fig.3
2022-01-06	2021-06-23	B41_1	1119	fig.3, fig. S2
2022-01-19	2021-06-23	B41_1	1106	fig.3
2022-03-28	2021-06-23	B41_1	1175	fig.3
2022-03-28	2021-06-23	B41_1	1175	fig.3
2022-01-06	2021-06-23	B43_1	1238	fig. S2
2022-01-06	2021-06-23	B45_1	1182	fig. S2
2022-02-03	2021-06-23	B46_1	1232	fig.3
2022-02-03	2021-06-23	B46_1	1215	fig.3
2022-04-01	2021-06-23	B46_1	1236	fig.3
2022-02-03	2021-06-23	B49_1	1241	fig.3
2022-02-03	2021-06-23	B49_1	1246	fig.3
2022-02-21	2021-06-23	B49_1	1256	fig.3
2022-02-03	2021-07-01	B71_2	1211	fig.3
2022-04-01	2021-07-01	B71_2	1281	fig.3
2022-04-01	2021-07-01	B71_2	1251	fig.3
2022-02-03	2021-07-01	B76_1	1237	fig.3
2022-04-01	2021-07-01	B76_1	1256	fig.3
2022-04-01	2021-07-01	B76_1	1229	fig.3
2022-02-03	2021-07-01	B76_2	1192	fig.3
2022-02-03	2021-07-01	B76_2	1221	fig.3
2022-02-21	2021-07-01	B79_1	1221	fig.3
2022-03-02	2021-07-01	B79_1	1262	fig.3
2022-03-02	2021-07-01	B79_1	1255	fig.3
2022-03-28	2021-07-01	B79_1	1232	fig.3
2022-03-28	2021-07-01	B79_1	1234	fig.3
2022-02-10	2021-07-01	B100_1	1135	fig.3
2022-02-10	2021-07-01	B100_1	1087	fig.3
2022-03-28	2021-07-01	B100_1	1217	fig.3
2022-03-28	2021-07-01	B100_1	1197	fig.3
2022-03-28	2021-07-01	B100_1	1162	fig.3
2022-02-10	2021-07-01	B102_1	1082	fig.3
2022-02-10	2021-07-01	B102_1	1078	fig.3
2022-04-01	2021-07-01	B102_1	1199	fig.3
2021-12-03	Nov-1974	N64	1077	fig.3
2022-01-19	Nov-1974	N64	1086	fig.3
2022-01-19	Nov-1974	N64	1050	fig.3
2022-02-10	Nov-1974	N64	1048	fig.3
2022-03-28	Nov-1974	N64	1192	fig.3
2022-03-28	Nov-1974	N64	1184	fig.3
2022-04-01	Nov-1974	N64	1121	fig.3
2022-04-01	Nov-1974	N64	1119	fig.3
2021-12-03	Nov-1974	N65	1267	fig.3
2022-01-19	Nov-1974	N65	1221	fig.3
2022-01-19	Nov-1974	N65	1246	fig.3
2022-02-03	Nov-1974	N65	1290	fig.3
2022-02-03	Nov-1974	N65	1301	fig.3
2022-02-10	Nov-1974	N65	1217	fig.3
2022-02-10	Nov-1974	N65	1224	fig.3
2022-02-10	Nov-1974	N65	1223	fig.3
2022-02-10	Nov-1974	N65	1190	fig.3
2022-02-21	Nov-1974	N65	1270	fig.3
2022-03-02	Nov-1974	N65	1346	fig.3
2022-04-01	Nov-1974	N65	1260	fig.3
2022-04-01	Nov-1974	N65	1267	fig.3

## Sheet: S5
Table S5. Summary of repeat sequences in the genomes analyzed by RepeatMasker
		NIES-4552			NIES-4550			NIES-64			NIES-65			NIES-54			NIES-53
		number of elements	Length occupied	Percentage of sequence	number of elements	Length occupied	Percentage of sequence	number of elements	Length occupied	Percentage of sequence	number of elements	Length occupied	Percentage of sequence	number of elements	Length occupied	Percentage of sequence	number of elements	Length occupied	Percentage of sequence
SINEs:		74	5468 bp	0	0	0 bp	0	286	30599	0	231	432241	0.05	0	0	0	1650	1230488	0.0018
	ALUs	0	0 bp	0	0	0 bp	0	0	0	0	0	0	0	0	0	0	0	0	0
	MIRs	0	0 bp	0	0	0 bp	0	0	0	0	0	0	0	0	0	0	0	0	0
LINEs:		10515	6796523 bp	0.0155	67260	52855158 bp	0.0542	41561	22036716	0.0314	39140	27835094	0.0318	95559	57007411	0.0802	34881	30005974	0.0439
	LINE1	0	0 bp	0	949	119831 bp	0.0001	0	0	0	0	0	0	0	0	0	0	0	0
	LINE2	572	176032 bp	0.0004	0	0 bp	0	0	0	0	1166	191041	0.0002	0	0	0	516	170634	0.0002
	L3/CR1	0	0 bp	0	0	0 bp	0	0	0	0	0	0	0	0	0	0	0	0	0
LTR elements:		91003	140690047 bp	0.3213	227075	258177553 bp	0.2647	149105	324807574	0.4624	194579	388512985	0.4433	294136	152399382	0.2145	296193	167209807	0.2444
	ERVL	0	0 bp	0	0	0 bp	0	0	0	0	0	0	0	0	0	0	0	0	0
	ERVL-MaLRs	0	0 bp	0	0	0 bp	0	0	0	0	0	0	0	0	0	0	0	0	0
	ERV_classI	0	0 bp	0	0	0 bp	0	0	0	0	169	114035	0.0001	410	135672	0.0002	0	0	0
	ERV_classII	0	0 bp	0	0	0 bp	0	0	0	0	0	0	0	0	0	0	0	0	0
DNA elements:		11053	3694348 bp	0.0084	9638	4394203 bp	0.0045	13685	6448201	0.0092	15632	6654851	0.0076	10525	4691312	0.0066	14161	6092943	0.0089
	hAT-Charlie	0	0 bp	0	1036	97436 bp	0.0001	0	0	0	150	59877	0.0001	352	133267	0.0002	0	0	0
	TcMar-Tigger	0	0 bp	0	0	0 bp	0	0	0	0	256	171187	0.0002	0	0	0	0	0	0
Unclassified:		137094	34871941 bp	0.0796	304668	166370986 bp	0.1706	194260	65834591	0.0937	267064	96865515	0.1105	424558	135560893	0.1908	522302	150700230	0.2203
Total interspersed repeats:			186058327 bp	0.4249		481797900 bp	0.494		419157681	0.5967		520300686	0.5937		349658998	0.4921		355239442	0.5193
Small RNA:		0	0 bp	0	649	3003334 bp	0.0031	0	0	0	1318	1008118	0.0012	1993	239266	0.0003	865	103379	0.0002
Satellites:		1784	926655 bp	0.0021	2486	627509 bp	0.0006	7502	2057632	0.0029	652	83531	0.0001	1959	266699	0.0004	1239	151486	0.0002
Simple repeats:		216471	20990809 bp	0.0479	420853	46588721 bp	0.0478	239543	33756257	0.0481	258098	28131479	0.0321	223411	31948013	0.045	202535	22095676	0.0323
Low complexity:		44416	3248742 bp	0.0074	85460	6374265 bp	0.0065	42727	3083114	0.0044	50366	3689457	0.0042	37634	2649813	0.0037	36322	2589018	0.0038
Total bases masked:			208909065 bp	0.4771		523918704 bp	0.5372		452306448 bp	0.6439		548927741 bp	0.6264		377318462 bp	0.531		373123501 bp	0.5454

## Sheet: S6
Table S6. Clarification of the origins of duplicated genes found in the NIES-4550 strain (Of 989 OGs)
	Bootstrap >= 70	Bootstrap > 0
One gene formed a clade with genes of the mating group II-A while another gene formed a clade with genes of the mating group II-B	351	396
Both genes in NIES-4550 formed a clade	36	50
Both genes in NIES-4550 formed a clade with genes of the group II-A	150	167
Both genes in NIES-4550 formed a clade with genes of the group II-B	97	121

## Sheet: S7
Table S7. Clarification of the origins of duplicated genes found in the group II-A, the group II-B, and the NIES-4552 strain (Of 246 OGs)
	Bootstrap >= 70	Bootstrap > 0
ll-A clade	147	239
ll-B clade	216	235
NIES-4552 clade	200	222

## Sheet: S8
Table S8. Summary of RNA sequencing dataset
Strain	Sequencing type	Stage	Purpose	Replicate	Material	Accession number
NIES-4550	GA76 150 bp PE	vegetative growth	gene prediction	1x	cells at 0, 6, 12 and 18 hours under light	DRA003074
NIES-4550	GA76 150 bp PE	early sexual reproduction	gene prediction	1x	cells at 3, 6, 9, 12, 15, 18, 21 and 24 hours after sexual reproduction induced	DRA003074
NIES-4550	GA76 150 bp PE	middle sexual reproduction	gene prediction	1x	cells at 30 and 36 hours after sexual reproduction induced	DRA003074
NIES-4550	GA76 150 bp PE	late sexual reproduction	gene prediction	1x	cells at 48, 72 and 98 hours after sexual reproduction induced	DRA003074
NIES-4550	GA76 150 bp PE	germination	gene prediction	1x	cells at 0, 12, 24, 48 and 72 hours after sexual reproduction induced	DRA003074
NIES-4552	MGISEQ2000 150 bp PE	vegetative growth, sexual reproduction, germination	gene prediction	1x	cells at 1 hour under light, at 1 hour under dark and 8, 16, 24 and 72 hours after sexual reproduction induced	ERR10800191
NIES-53 & NIES-54	HiSeq 150 bp PE	vegetative growth, sexual reproduction, germination	gene prediction	1x	cells at 1 hour under light, at 1 hour under dark and 8, 16, 24 and 72 hours after sexual reproduction induced	ERR10800192
NIES-64 & NIES-65	HiSeq 150 bp PE	vegetative growth, sexual reproduction, germination	gene prediction	1x	cells at 1 hour under light, at 1 hour under dark and 8, 16, 24 and 72 hours after sexual reproduction induced	ERR10800193
NIES-64	DNBSEQ-G400 150 bp PE	vegetative growth under light	gene prediction, expession analysis	3x	cells one hour after shift from dark to light	ERR10800194,ERR10800195,ERR10800196
NIES-64	DNBSEQ-G400 150 bp PE	vegetative growth under light	gene prediction, expession analysis	3x	cells one hour after shift from light to dark	ERR10800197,ERR10800198,ERR10800199
NIES-64	DNBSEQ-G400 150 bp PE	nitrogen-depleted condition	gene prediction, expession analysis	3x	cells at 8 hours with nitrogen-depleted mating-inducing medium	ERR10800200,ERR10800201,ERR10800202
NIES-64	DNBSEQ-G400 150 bp PE	early sexual reproduction	gene prediction, expession analysis	3x	cells at 8 hours with mating-induced conditioned medium*	ERR10800203,ERR10800204,ERR10800205
NIES-64	DNBSEQ-G400 150 bp PE	middle sexual reproduction	gene prediction, expession analysis	3x	cells at 24 hours with mating-induced conditioned medium*	ERR10800206,ERR10800207,ERR10800208
NIES-65	DNBSEQ-G400 150 bp PE	vegetative growth under light	gene prediction, expession analysis	3x	cells one hour after shift from dark to light	ERR10800209,ERR10800210,ERR10800211
NIES-65	DNBSEQ-G400 150 bp PE	vegetative growth under dark	gene prediction, expession analysis	3x	cells one hour after shift from light to dark	ERR10800212,ERR10800213,ERR10800214
NIES-65	DNBSEQ-G400 150 bp PE	nitrogen-depleted condition	gene prediction, expession analysis	3x	cells 8 hours with nitrogen-depleted mating-inducing medium	ERR10800215,ERR10800216,ERR10800217
NIES-65	DNBSEQ-G400 150 bp PE	early sexual reproduction	gene prediction, expession analysis	3x	cells at 8 hours with mating-induced conditioned medium*	ERR10800218,ERR10800219,ERR10800220
NIES-65	DNBSEQ-G400 150 bp PE	middle sexual reproduction	gene prediction, expession analysis	3x	cells at 24 hours with mating-induced conditioned medium*	ERR10800221,ERR10800222,ERR10800223
*Sterilized MI medium in which NIES-64 and NIES-65 were cultured for 48 hours

## Sheet: S9
Table S9. GO enrichment analysis of dosage-compensated genes of the L stage between NIES-64 and NIES-65
GO.ID	Term	Ontology	Fisherweight01	Annotated	Significant	Expected	Enrichment
GO:0003729	mRNA binding	MF	0.00015	116	43	26.4	1.62879
GO:0006412	translation	BP	0.0011	150	52	34.35	1.51383
GO:0005525	GTP binding	MF	0.00113	55	23	12.52	1.83706
GO:0005829	cytosol	CC	0.0022	480	143	109.03	1.31157
GO:0009535	chloroplast thylakoid membrane	CC	0.003	79	29	17.94	1.6165
GO:0046686	response to cadmium ion	BP	0.0031	13	8	2.98	2.68456
GO:0003924	GTPase activity	MF	0.00473	47	19	10.7	1.7757
GO:0000139	Golgi membrane	CC	0.0064	140	45	31.8	1.41509
GO:0005739	mitochondrion	CC	0.0082	286	81	64.97	1.24673
GO:0017018	myosin phosphatase activity	MF	0.00951	15	8	3.41	2.34604
GO:0071949	FAD binding	MF	0.01036	21	10	4.78	2.09205
GO:0009570	chloroplast stroma	CC	0.0185	140	46	31.8	1.44654
GO:0009507	chloroplast	CC	0.0194	442	136	100.4	1.35458
GO:0031969	chloroplast membrane	CC	0.0266	85	27	19.31	1.39824
GO:0009534	chloroplast thylakoid	CC	0.0308	101	37	22.94	1.6129
GO:0032543	mitochondrial translation	BP	0.0339	10	6	2.29	2.62009
GO:0005813	centrosome	CC	0.035	12	6	2.73	2.1978
GO:0031267	small GTPase binding	MF	0.03507	15	7	3.41	2.05279
GO:0106306	protein serine phosphatase activity	MF	0.03507	15	7	3.41	2.05279
GO:0106307	protein threonine phosphatase activity	MF	0.03507	15	7	3.41	2.05279
GO:0042546	cell wall biogenesis	BP	0.0353	45	17	10.3	1.65049
GO:0006875	cellular metal ion homeostasis	BP	0.0395	17	7	3.89	1.79949
GO:0006402	mRNA catabolic process	BP	0.0398	28	8	6.41	1.24805
GO:0009536	plastid	CC	0.0454	505	155	114.71	1.35123

[truncated: 8 more sheets: S10, S11, S12, S13, S14, S15, S16, S17]
